# Supplementary material for: Bacterial Quorum-Sensing Peptides as Immune Modulators Present in Systemic Circulation
Source: Biomolecules. 2023 Feb 4;13(2):296. doi: 10.3390/biom13020296 (PMC9953703; doi:10.3390/biom13020296)
Supplement: Supplementary file 1 [file biomolecules-13-00296-s001.zip]

Archive with 1 entries (1 files):
- biomolecules-2144944-supplementary.pdf
